# Supplementary material for: Response Plasticity of Drosophila Olfactory Sensory Neurons
Source: Int J Mol Sci. 2024 Jun 28;25(13):7125. doi: 10.3390/ijms25137125 (PMC11241008; doi:10.3390/ijms25137125)
Supplement: Supplementary file 1 [file ijms-25-07125-s001.zip]

Archive with 1 entries (1 files):
- ijms-3017327-supplementary.pdf
